# Supplementary material for: Localization and Aggregation of Honokiol in the Lipid Membrane
Source: Antioxidants (Basel). 2024 Aug 22;13(8):1025. doi: 10.3390/antiox13081025 (PMC11351574; doi:10.3390/antiox13081025)
Supplement: Supplementary file 1 [file antioxidants-13-01025-s001.zip]

Archive with 1 entries (1 files):
- antioxidants-3096673-supplementary.pdf
